# Supplementary material for: Rural Practice Made Attractive: A Scoping Review of Rural Primary Care Physician Recruitment and Retention Incentives
Source: J Gen Intern Med. 2026 Jan 26;41(5):1367–78. doi: 10.1007/s11606-026-10218-8 (PMC13083479; doi:10.1007/s11606-026-10218-8)
Supplement: Supplementary file 3 — Supplementary file3 (XLSX 26.6 KB) [file 11606_2026_10218_MOESM3_ESM.xlsx]

## Sheet: Aggregated Data
Source	Program citation or website	Program Name	Main Institution Program Resides Within	Program Category	Program type	Year Program Started	Program Duration	Service Time Commitment	Recruitment vs. Retention Focus	Career Stage of Program [Type 1 if applicable, 0 if non applicable]						State	What types of PCPs were included in analyses? [Type 1 if applicable, 0 if non applicable]					Reported Retention Results
										undergrad	medical school	Residency	Early Career	Leadership	Practicing physician		Primary care providers in general	Family Medicine	General internal medicine	General pediatrics	Ob/gyn
Gray Literature	https://www.michigan.gov/mdhhs/doing-business/providers/slrp	Michigan State Loan Repayment Program	The Michigan Department of Health and Human Services (MDHHS)	Regulation	Reg: State Loan Repayment Program	1990	Can be up to 4 years if particpant secures back to back 2 year MSLRP agreements. Loans are paid off over up to 10 years	2 years	Recruitment	0	0	0	1	0	1	Michigan	1	0	0	0	0	Survey 1: "3 MD's are still working at their Michigan State Loan Repayment Program approved practice site."
Gray Literature	https://www.umc.edu/Office%20of%20Academic%20Affairs/For-Students/Academic%20Outreach%20Programs/Mississippi%20Rural%20Physicians%20Scholarship%20Program/Mississippi%20Rural%20Physicians%20Scholarship%20Program.html	Mississippi Rural Physicians Scholarship Program	University of Mississippi Medical Center (UMMC)	Financial Incentive	Other	2007	Intitial phase of the program begins 2 years prior to medical school. Scholarship component extends troughout medical school. Then service commitment is required, 1 year for each year of loans recieved.	"the MRPSP Scholar must enter a clinic-based practice in a community of 15,000 or fewer located more than 20 miles from a medically served area for a period of time equal to the number of years scholarship funding was received. The practice site must be pre-approved by the MRPSP Board of Directors during the final months of residency training. Service must begin within 90 days of the completion o…	Recruitment	1	1	1	0	0	0	Missippi	0	1	1	1	1	In Winter 2022, the program had a total of 55 physicians practicing in rural Mississippi who have completed the program, with a projected number of 220 practicing physicians by 2030.
Gray Literature	https://www.umt.edu/family-medicine/	Family Medicine Residency of Western Montana – Kalispell – Kalispell, Montana	University of Montana's College of Health	Education	Ed: Residency, clerkship, or clinical rotation	2013	3 years	NA	Recruitment	0	0	1	0	0	0	Montana	0	1	0	0	0	68% of graduates practice in rural/underserved locations
Gray Literature	https://www.ecuhealth.org/about-us/rural-residency-program/	Rural Family Medicine Residency Program	Brody School of Medicine at East Carolina University	Education	Ed: Residency, clerkship, or clinical rotation	2021	3 years	NA	Recruitment	0	0	1	0	0	0	North Carolina	0	1	0	0	0	two members of the first class of the Rural Family Medicine Residency Program chose to stay in the (rural) communities in which they trained following their residency
Gray Literature	https://cchs.ua.edu/rural-programs/rmsp/	Rural Medical Scholars Program	College of Community Health Sciences at the University of Alabama and the University of Alabama at Birmingham Marnix E. Heersink School of Medicine	Education	Ed: Rural Education Program	1996	5 years	NA	Recruitment	1	1	0	0	0	0	Alabama	1	0	0	0	0	in 2013: Of the 165 rural Alabama students who have entered the Rural Medical Scholars Program since its founding, more than 60 percent have completed their training and are practicing as primary care physicians in rural communities in Alabama.
Gray Literature	https://www.fullcircleidaho.org/residency/residencyprogram/caldwell-residency/	Caldwell reseidency program	Full circle health organization	Education	Ed: Residency, clerkship, or clinical rotation	1995	3 years	NA	Recruitment	0	0	1	0	0	0	Idaho	0	1	0	0	0	Of our graduates to date, 88% are serving in rural areas.
Gray Literature	https://www.med.uvm.edu/ahec/healthprofessionals/educational_loan_repayment	Vermont AHEC Educational loan repayment program.	UVM Larner College of Medicine Office of Primary Care and Area Health Education Centers (AHEC) Program	Regulation	Reg: State Loan Repayment Program	Unable to verify	12-24 months per award	12-24 months per award	Recruitment	0	0	0	0	0	1	Vermont	1	0	0	0	0	There were 99/126 unique awardees from the 2015-2018 cohort who were working in a rural and/or federally designated worksite in 2019.
Covidence	Rabinowitz HK, Motley RJ, Markham FW, Love GA. Lessons Learned as Thomas Jefferson University’s Rural Physician Shortage Area Program (PSAP) Approaches the Half-Century Mark. Academic Medicine. 2022;97(9).	Physician Shortage Area Program (PSAP)	Sidney Kimmel Medical College (previously Jefferson Medical College) at Thomas Jefferson University	Education	Ed: Rural Education Program	1974	4 years	NA	Recruitment	0	1	0	0	0	0	Pennsylvania	1	1	0	0	0	•PSAP graduates from 2 different cohorts (the graduating classes of 1978-1991, and 1992-2002) were 8.5 to 9.9 times more likely to practice rural family medicine than their non-PSAP classmates. •Long-term follow-up of PSAP graduates has shown that approximately 70% of PSAP graduates have remained in rural family practice in the same area for at least 20 to 25 years after first located in practice…
Covidence	Vestal A, Panagakos F, Haggerty T, Sheppard AB. Longitudinal assessment of a Dental and Medical Student Service program in Appalachia: Successes and lessons learned. J Public Health Dent. 2022; 82: 113–117. https://doi.org/10.1111/jphd.12454	West Virginia University Institute for Community and Rural Health service award program	West Virginia University institute for community and rural health	Regulation	Reg: Scholarship with service time	2011	at least 1 year, but up to 4 years	at least 1 year, but up to 4 years	Recruitment	0	1	0	0	0	0	West Virginia	1	0	0	0	0	Mandi CALCULATIONS BELOW (Using the table and information in text): 1/20 (5%) = completed and fulfilled 16/20 (80%) = still in the program (active or deferred) 3/20 (15%) = not currently eligible due to practicing in another state SEE FURTHER DETAILS BELOW: DEFERRED = 11 medical students 5 - while completing medical school 5 - residency 1 = military commitments ACTIVE = 5 medical students REPAYME…
Covidence	Strasser JH, Jewers MM, Kepley H, Chen C, Erikson C, Regenstein M. A Mixed-Methods Study of Teaching Health Center Residents' Experiences of Mentorship, Career Planning, and Postresidency Practice Environments. Acad Med. 2022;97(1):129-135. doi:10.1097/ACM.0000000000004419	The Teaching Health Center Graduate Medical Education program (THCGME)	Uses Teaching Health Centers (THCs) as sponsors to host residency	Education	Ed: Residency, clerkship, or clinical rotation	2010	Residency Duration (not specified)	NA	Recruitment	0	0	1	0	0	0	NA	1	1	1	1	1	Of the 445 THC graduates who were practicing in primary care, 12% (53 of 445) were practicing in rural areas Just over half of THC graduates (51%, or 227 of 445) were practicing in an HPSA/MUA
Covidence	Ross R. Fifteen-year outcomes of a rural residency: aligning policy with national needs. Fam Med. 2013;45(2):122-127.	Cascades East Family Medicine Residency Program (CEFMR)	Oregon Health & Science University in association with Sky Lakes Medical Center	Education	Ed: Residency, clerkship, or clinical rotation	1994	3 years	NA	Recruitment	0	0	1	0	0	0	Oregon	0	1	0	0	0	Key findings from table 1- 32/62 (52%) were practicing in an HPSA at their current practice location. 7/62 (11%) were practicing at a rural health clinic or site at their current practice location. Other relevant results: 50% of all of the graduates since the programs inception in 1994 remain in rural settings -defined as areas with populations less than 25,000 that are more than 25 miles from ma…
Covidence	Petrany SM, Gress T. Comparison of academic and practice outcomes of rural and traditional track graduates of a family medicine residency program. Acad Med. 2013;88(6):819-823. doi:10.1097/ACM.0b013e318290014c	Marshall University Family Medicine Residency (MUFMR) Rural Track	Marshall University Joan C. Edwards School of Medicine (MUSOM) Department of Family and Community Health in cooperation with Lincoln Primary Care Center (LPCC), a rural community health center (CHC)	Education	Ed: Residency, clerkship, or clinical rotation	1994	3 years	NA	Recruitment	0	0	1	0	0	0	West Virginia	1	1	0	0	0	After completing their residencies, 83.3% (n = 10) of the Rural Track graduates practiced in a rural area. 91.67% (n= 11) Rural Track graduates were in primary care practice
Covidence	Nelson GC, Gruca TS. Determinants of the 5-Year Retention and Rural Location of Family Physicians: Results from the Iowa Family Medicine Training Network. Fam Med. 2017;49(6):473-476.	Iowa Family Medicine Training Network	Carver College of Medicine (University of Iowa)	Education	Ed: Residency, clerkship, or clinical rotation	1973	3 years	NA	Recruitment	0	0	1	0	0	0	Iowa	0	1	0	0	0	Of the IFMTN graduates choosing to practice in Iowa, 47.3% were located in rural communities.
Covidence	Meyers P, Wilkinson E, Petterson S, et al. Rural Workforce Years: Quantifying the Rural Workforce Contribution of Family Medicine Residency Graduates. J Grad Med Educ. 2020;12(6):717-726. doi:10.4300/JGME-D-20-00122.1	Rural and rural training track (RTT) residency programs	Multiple schools and health systems	Education	Ed: Residency, clerkship, or clinical rotation	Varies	Varies but all are residency programs	NA	Recruitment	0	0	1	0	0	0	NA	0	1	0	0	0	The rural/RTT cohort contributed a greater number of rural workforce years both in aggregate (2599 years) and per physician (3.81 years) compared to the non-rural/RTT cohort (1460, 1.32 years, respectively). In order to replace the rural workforce years produced by 1 graduate from the rural/RTT cohort, it would take 2.89 graduates from non-rural/RTT programs. Collectively, graduates from the rura…
Covidence	MacDowell M, Glasser M, Hunsaker M. A decade of rural physician workforce outcomes for the Rockford Rural Medical Education (RMED) Program, University of Illinois. Acad Med. 2013;88(12):1941-1947. doi:10.1097/ACM.0000000000000031	Rockford Rural Medical Education (RMED) Program	University of Illinois College of Medicine at Rockford	Education	Ed: Rural Education Program	1993	4 years	NA	Recruitment	0	1	0	0	0	0	Illinois	1	1	1	1	0	Among RMED graduates in rural areas, 75.6% (n=68) are practicing family medicine The percentage of RMED graduates practicing family medicine in a CMS-designated shortage zip code was: 37.8% (n=34) Choice of a primary care specialty (family medicine, internal medicine, or pediatrics) was substantially higher (P < .001) among RMED graduates (83.3% n=75). practice location in a CMS-designated primar…
Covidence	Lefevre NM, Young RA, Li DM, Casey D. Scope of Practice and Location of 3- Versus 4-Year Family Medicine Residency Graduates. Fam Med. 2022;54(9):700-707. doi:10.22454/FamMed.2022.677868	John Peter Smith (JPS) Family Medicine Residence Advanced Rural/Global Medical Services (ARMS) track	John Peter Smith Health Network	Education	Ed: Residency, clerkship, or clinical rotation	2007	4-year area of emphasis throughout residency	NA	Recruitment	0	0	1	0	0	0	Texas	0	1	0	0	0	Practice locations of the John peter smith Family residency program as a whole 91/201 (45.3%) practice in a HPSA 71/201 (35.3%) pracrice in a MUA 109/201 (54.2%) practice in a HPSA or MUA/P 33/201 (16.4%) practice in a FQHC/CHCC 63/201 (31.3%) practice in a "rural" area There were 9 respondents who completed the Advanced Rural/Global Medical Services (ARMS) track of the John Peter Smith Family Re…
Covidence	Vestal A, Panagakos F, Haggerty T, Sheppard AB. Longitudinal assessment of a Dental and Medical Student Service program in Appalachia: Successes and lessons learned. J Public Health Dent. 2022; 82: 113–117. https://doi.org/10.1111/jphd.12454	Rural and Urban Scholars Pathway (RUSP)	Heritage College of Osteopathic Medicine (HCOM) at Ohio University	Education	Ed: Rural Education Program	2013	Four years of medical school but can join or leave during any year of med school	NA	Recruitment	0	1	0	0	0	0	Ohio	1	0	0	0	0	Of 14 RUSP grads in practice: 79% (n=11) are in primary care practice, 43% (n=6) are practicing primary care in rural locations 21% (n=3) are practicing in underserved rural communities, i.e., a Primary Care Health Professions Shortage Area (PC HPSA), Medically Underserved Area (MUA), Medically Underserved Population (MUP), or Community Health Center (CHC)
Results included but down here so it isnt counted in formulas since duplicate program
2024-01-16	https://oregonfmresidency.org/residency-programs/ohsu-cascades-east-family-medicine-residency/	Oregon Health & Science University – Cascades East Family Medicine Residency – Klamath Falls, Oregon	The OHSU - Cascades East Family Medicine Residency program is administered and sponsored by Oregon Health & Science University School of Medicine in collaboration with Sky Lakes Medical Center in Klamath Falls, Oregon	Education	Ed: Residency, clerkship, or clinical rotation	1994	3 years	NA	Recruitment	0	0	1	0	0	0	Oregon	0	1	0	0	0	"With 80% of our graduates entering practice into rural communities, we are proud of our graduate outcomes and the impact on the health of rural communities across Oregon and beyond."
